# Supplementary material for: Anti-SARS-CoV-2 Spike Antibody Titers and Neutralizing Antibodies in Vaccinated Rheumatoid Arthritis Patients
Source: Vaccines (Basel). 2022 Aug 21;10(8):1365. doi: 10.3390/vaccines10081365 (PMC9414304; doi:10.3390/vaccines10081365)
Supplement: Supplementary file 1 [file vaccines-10-01365-s001.zip]

Archive with 1 entries (1 files):
- vaccines-1836667-supplementary.pdf
